# Supplementary material for: Ponicidin Inhibits Lung Cancer Progression Through Coordinated Downregulation of Sulfhydryl Antioxidants and TrxR1
Source: Antioxidants (Basel). 2026 Jan 13;15(1):100. doi: 10.3390/antiox15010100 (PMC12837182; doi:10.3390/antiox15010100)
Supplement: Supplementary file 1 [file antioxidants-15-00100-s001.zip]

Archive with 1 entries (1 files):
- antioxidants-4060956-supplementary.pdf
